# Supplementary material for: A gene-based capture assay for surveying patterns of genetic diversity and insecticide resistance in a worldwide group of invasive mosquitoes
Source: PLoS Negl Trop Dis. 2022 Aug 8;16(8):e0010689. doi: 10.1371/journal.pntd.0010689 (PMC9387926; doi:10.1371/journal.pntd.0010689)
Supplement: S2 Table — (XLSX) [file pntd.0010689.s002.xlsx]

## Sheet: Table_S2
SRA Accession Number	COMMON FORMAT ID	ORIGINAL SAMPLE ID	Designated Taxon	Sampling Location	Year of collection	Taxonomic Cluster	Population Cluster
SAMN28702007	TOR_EUR_01	4MF-F4	Culex torrentium	Scotland	2003	TORRENTIUM	NA
SAMN28702008	QUE_BRA_01	BRAZ40	Cx. quinquefasciatus	São Paulo, Brazil	2002	QUINQUEFASCIATUS	Brazil
SAMN28702009	QUE_BRA_02	BRAZz39	Cx. quinquefasciatus	São Paulo, Brazil	2002	QUINQUEFASCIATUS	Brazil
SAMN28702010	QUE_EAS_01	INDIA11-711-503	Cx. quinquefasciatus	Kochi, India	2000	QUINQUEFASCIATUS	East Asia
SAMN28702011	QUE_EAS_02	INDO24-714-506	Cx. quinquefasciatus	Jakarta, Indonesia	2003	QUINQUEFASCIATUS	East Asia
SAMN28702012	QUE_EAS_03	KUP-32	Cx. quinquefasciatus	West Timor, Indonesia	2003	QUINQUEFASCIATUS	East Asia
SAMN28702013	QUE_EAS_04	MAKA8-706-517	Cx. quinquefasciatus	Sulawesi, Indonesia	2003	QUINQUEFASCIATUS	East Asia
SAMN28702014	QUE_EAS_05	NIS24-705-517	Cx. quinquefasciatus	Okinawa, Japan	1999	QUINQUEFASCIATUS	East Asia
SAMN28702015	QUE_HAW_01	CqCAP-Cook-707-517	Cx. quinquefasciatus	Captain Cook, Big Island, Hawaii	2019	QUINQUEFASCIATUS	Hawaii
SAMN28702016	QUE_HAW_02	HZ-70W-710-503	Cx. quinquefasciatus	Molokai, Hawaii	2003	QUINQUEFASCIATUS	Hawaii
SAMN28702017	QUE_HAW_03	KOA2	Cx. quinquefasciatus	Kohala, Big Island, Hawaii	1999	QUINQUEFASCIATUS	Hawaii
SAMN28702018	QUE_HAW_04	KOA35	Cx. quinquefasciatus	Kohala, Big Island, Hawaii	1999	QUINQUEFASCIATUS	Hawaii
SAMN28702019	QUE_HAW_05	KOA36	Cx. quinquefasciatus	Kohala, Big Island, Hawaii	1999	QUINQUEFASCIATUS	Hawaii
SAMN28702020	QUE_HAW_06	Maui-H31	Cx. quinquefasciatus	Maui, Hawaii	1997	QUINQUEFASCIATUS	Hawaii
SAMN28702021	QUE_NIG_01	NIG23	Cx. quinquefasciatus	Makurdi, Nigeria	1999	QUINQUEFASCIATUS	Nigeria
SAMN28702022	QUE_NIG_02	NIG25	Cx. quinquefasciatus	Makurdi, Nigeria	1999	QUINQUEFASCIATUS	Nigeria
SAMN28702023	QUE_NAC_01	CAY12	Cx. quinquefasciatus	George Town, Grand Cayman Island	2003	QUINQUEFASCIATUS	North America & Caribbean
SAMN28702024	QUE_NAC_02	CqTAMU-714-517	Cx. quinquefasciatus	Texas, USA	2018	QUINQUEFASCIATUS	North America & Caribbean
SAMN28702025	QUE_NAC_03	SAVGA14	Cx. quinquefasciatus	Georgia, USA	2004	QUINQUEFASCIATUS	North America & Caribbean
SAMN28702026	QUE_NAC_04	SAVGA15	Cx. quinquefasciatus	Georgia, USA	2004	QUINQUEFASCIATUS	North America & Caribbean
SAMN28702027	QUE_SAM_01	SAM10	Cx. quinquefasciatus	American Samoa	1999	QUINQUEFASCIATUS	Samoa
SAMN28702028	QUE_SAM_02	SAM14-706-506	Cx. quinquefasciatus	American Samoa	1999	QUINQUEFASCIATUS	Samoa
SAMN28702029	QUE_SAM_03	SAM15	Cx. quinquefasciatus	American Samoa	1999	QUINQUEFASCIATUS	Samoa
SAMN28702030	QUE_SAM_04	SAM5	Cx. quinquefasciatus	American Samoa	1999	QUINQUEFASCIATUS	Samoa
SAMN28702031	PAL_EAS_01	CxKOK7	Cx. pipiens pallens	Paju, Rep. of Korea	2003	PALLENS	NA
SAMN28702032	PAL_EAS_02	CxKOK8	Cx. pipiens pallens	Paju, Rep. of Korea	2003	PALLENS	NA
SAMN28702033	PIP_EUR_01	24-Q-30	Cx. pipiens f. pipiens	Menstrie, Scotland	2004	PIPIENS	NA
SAMN28702034	PIP_EUR_02	GeA-25	Cx. pipiens f. pipiens	Germany	2004	PIPIENS	NA
SAMN28702035	PIP_NAC_01	MIF20	Cx. pipiens f. pipiens	Pennsylvania, USA	2004	PIPIENS	NA
SAMN28702036	PIP_NAC_02	MIF21	Cx. pipiens f. pipiens	Pennsylvania, USA	2004	PIPIENS	NA
SAMN28702037	MOL_EUR_01	GEB-23	Cx. pipiens f. molestus	Germany	2004	MOLESTUS	NA
SAMN28702038	MOL_NAC_01	NYauto	Cx. pipiens f. molestus	New York City, USA	2010	MOLESTUS	NA
SAMN28702039	MOL_NAC_02	NYauto5	Cx. pipiens f. molestus	New York City, USA	2010	MOLESTUS	NA
SAMN28702040	HYB_NAC_01	ARZ-42	Cx. p. f. molestus x C. p. f. pipiens x C. quinquefasciatus	California, USA	2004	HYBRID	NA
SAMN28702041	HYB_NAC_02	Mag-NC7	Cx. pipiens with x Cx. quinquefasciatus	North Carolina, USA	2002	HYBRID	NA
SAMN28702042	HYB_NAC_03	MagNC6	Cx. pipiens with x Cx. quinquefasciatus	North Carolina, USA	2002	HYBRID	NA
