# Supplementary material for: A gene-based capture assay for surveying patterns of genetic diversity and insecticide resistance in a worldwide group of invasive mosquitoes
Source: PLoS Negl Trop Dis. 2022 Aug 8;16(8):e0010689. doi: 10.1371/journal.pntd.0010689 (PMC9387926; doi:10.1371/journal.pntd.0010689)
Supplement: S3 Table — (XLSX) [file pntd.0010689.s003.xlsx]

## Sheet: Table_S3
Library Type	Sample ID	Designated Taxon	Sequencing Technology	Post-trimming Read Pairs	Properly Paired Reads Mapped to the Full Genome	% all reads mapped	Properly Paired Mapped Reads (Target Regions)	% properly paired reads mapped to target regions	% of target regions with coverage >= 3x
Capture Baits Used in Library Preperation (enriched libraries)	TOR_EUR_01	Culex torrentium	Illumina MiSeq	4126079	2302115	0.557943	330445	0.14354	0.35
	HYB_NAC_01	Cx. p. f. molestus x C. p. f. pipiens x C. quinquefasciatus	Illumina MiSeq	2707925	2034164	0.751189	279745	0.137523	0.45
	MOL_EUR_01	Cx. pipiens f. molestus	Illumina MiSeq	2033108	1377174	0.677374	117634	0.0854169	0.4198
	MOL_NAC_01	Cx. pipiens f. molestus	Illumina MiSeq	930730	611415	0.65692	98363	0.160878	0.308
	MOL_NAC_02	Cx. pipiens f. molestus	Illumina MiSeq	2237677	1144492	0.511464	106015	0.0926306	0.3077
	PIP_EUR_01	Cx. pipiens f. pipiens	Illumina MiSeq	2375373	1583066	0.666449	164769	0.104082	0.4224
	PIP_EUR_02	Cx. pipiens f. pipiens	Illumina MiSeq	2392861	1619877	0.676962	208604	0.128778	0.4301
	PIP_NAC_01	Cx. pipiens f. pipiens	Illumina MiSeq	2972780	2166918	0.72892	300479	0.138667	0.4882
	PIP_NAC_02	Cx. pipiens f. pipiens	Illumina MiSeq	386720	268447	0.694164	39075	0.145559	0.2239
	PAL_EAS_01	Cx. pipiens pallens	Illumina MiSeq	2894607	2182585	0.754018	313809	0.143779	0.5184
	PAL_EAS_02	Cx. pipiens pallens	Illumina MiSeq	3056634	2286605	0.748079	313755	0.137214	0.5142
	HYB_NAC_02	Cx. pipiens with x Cx. quinquefasciatus	Illumina MiSeq	2293091	1813378	0.790801	169131	0.0932685	0.5222
	HYB_NAC_03	Cx. pipiens with x Cx. quinquefasciatus	Illumina MiSeq	3029485	2385546	0.787443	289442	0.121332	0.5646
	QUE_HAW_01	Cx. quinquefasciatus	Illumina MiSeq	2784430	2643165	0.949266	381897	0.144485	0.6881
	QUE_NAC_02	Cx. quinquefasciatus	Illumina MiSeq	2561621	2403182	0.938149	384182	0.159864	0.6511
	QUE_HAW_03	Cx. quinquefasciatus	Illumina MiSeq	930187	736708	0.792	115098	0.156233	0.4413
	QUE_HAW_04	Cx. quinquefasciatus	Illumina MiSeq	2917032	2732183	0.936631	412864	0.151111	0.664
	QUE_HAW_05	Cx. quinquefasciatus	Illumina MiSeq	2909876	2709310	0.931074	395426	0.145951	0.6663
	QUE_BRA_01	Cx. quinquefasciatus	Illumina MiSeq	686703	540034	0.786416	89693	0.166088	0.3847
	QUE_BRA_02	Cx. quinquefasciatus	Illumina MiSeq	323017	240169	0.743518	36834	0.153367	0.196
	QUE_NAC_01	Cx. quinquefasciatus	Illumina MiSeq	3035045	2208472	0.727657	275451	0.124725	0.5664
	QUE_HAW_02	Cx. quinquefasciatus	Illumina MiSeq	2595063	2403965	0.926361	350622	0.145852	0.6655
	QUE_EAS_01	Cx. quinquefasciatus	Illumina MiSeq	2745834	2404209	0.875584	291740	0.121346	0.6532
	QUE_EAS_02	Cx. quinquefasciatus	Illumina MiSeq	2711251	2493873	0.919824	391716	0.157071	0.6648
	QUE_EAS_03	Cx. quinquefasciatus	Illumina MiSeq	2158989	1975238	0.91489	305921	0.154878	0.6458
	QUE_EAS_04	Cx. quinquefasciatus	Illumina MiSeq	2553331	2340004	0.916451	332044	0.141899	0.6584
	QUE_HAW_06	Cx. quinquefasciatus	Illumina MiSeq	3500157	3196129	0.913139	416634	0.130356	0.683
	QUE_NIG_01	Cx. quinquefasciatus	Illumina MiSeq	3299612	3008169	0.911674	384620	0.127859	0.6589
	QUE_NIG_02	Cx. quinquefasciatus	Illumina MiSeq	7572875	7134743	0.942145	743261	0.104175	0.6749
	QUE_EAS_05	Cx. quinquefasciatus	Illumina MiSeq	2734583	2369627	0.866541	277439	0.117081	0.6483
	QUE_SAM_01	Cx. quinquefasciatus	Illumina MiSeq	1168847	994285	0.850655	144295	0.145124	0.5465
	QUE_SAM_02	Cx. quinquefasciatus	Illumina MiSeq	2843930	2696410	0.948128	379237	0.140645	0.6729
	QUE_SAM_03	Cx. quinquefasciatus	Illumina MiSeq	3362293	2225319	0.661846	432878	0.194524	0.6402
	QUE_SAM_04	Cx. quinquefasciatus	Illumina MiSeq	764331	607926	0.79537	94043	0.154695	0.3859
	QUE_NAC_03	Cx. quinquefasciatus	Illumina MiSeq	1136665	786025	0.691519	124679	0.15862	0.4034
	QUE_NAC_04	Cx. quinquefasciatus	Illumina MiSeq	3426593	2695866	0.786748	397662	0.147508	0.5579
Standard Library Preperations (unenriched libraries)	molestus, Kyrgyzstan (SRR12125697)	Cx. pipiens f. molestus	Illumina HiSeq 2500	3000000	2428379	0.80946	18453	0.0075989	0.1063
	molestus, Belarus (SRR12125719)	Cx. pipiens f. molestus	Illumina HiSeq 2500	3000000	2354118	0.784706	17799	0.00756079	0.099
	pipiens, Kyrgyzstan (SRR12125691)	Cx. pipiens f. pipiens	Illumina HiSeq 2500	3000000	2448088	0.816029	18541	0.00757367	0.1038
	pipiens, Belarus (SRR12125714)	Cx. pipiens f. pipiens	Illumina HiSeq 2500	3000000	2584723	0.861574	20021	0.0077459	0.1268
	pallens, China (SRR12927105)	Cx. pipiens pallens (pooled samples)	Illumina NovaSeq 6000	3000000	2383984	0.794661	17997	0.00754913	0.0968
