# Supplementary material for: A gene-based capture assay for surveying patterns of genetic diversity and insecticide resistance in a worldwide group of invasive mosquitoes
Source: PLoS Negl Trop Dis. 2022 Aug 8;16(8):e0010689. doi: 10.1371/journal.pntd.0010689 (PMC9387926; doi:10.1371/journal.pntd.0010689)
Supplement: S4 Table — (XLSX) [file pntd.0010689.s004.xlsx]

## Sheet: Table_S4
INDV	Taxon	Observed Homozygosity (at 916 possible sites)	π
HYB_NAC_01	Hybrid	866	0.0545852
HYB_NAC_02	Hybrid	840	0.0829694
HYB_NAC_03	Hybrid	860	0.0611354
MOL_EUR_01	molestus	872	0.0480349
MOL_NAC_01	molestus	891	0.0272926
MOL_NAC_02	molestus	910	0.00655022
PAL_EAS_01	pallens	827	0.0971616
PAL_EAS_02	pallens	838	0.0851528
PIP_EUR_01	pipiens	834	0.0895197
PIP_EUR_02	pipiens	866	0.0545852
PIP_NAC_01	pipiens	852	0.069869
PIP_NAC_02	pipiens	863	0.0578603
QUE_BRA_01	quinquefascitaus	906	0.010917
QUE_BRA_02	quinquefascitaus	914	0.00218341
QUE_EAS_01	quinquefascitaus	886	0.0327511
QUE_EAS_02	quinquefascitaus	884	0.0349345
QUE_EAS_03	quinquefascitaus	892	0.0262009
QUE_EAS_04	quinquefascitaus	891	0.0272926
QUE_EAS_05	quinquefascitaus	871	0.0491266
QUE_HAW_01	quinquefascitaus	898	0.0196507
QUE_HAW_03	quinquefascitaus	910	0.00655022
QUE_HAW_04	quinquefascitaus	891	0.0272926
QUE_HAW_05	quinquefascitaus	892	0.0262009
QUE_HAW_06	quinquefascitaus	891	0.0272926
QUE_HAW_02	quinquefascitaus	882	0.0371179
QUE_NIG_01	quinquefascitaus	892	0.0262009
QUE_NIG_02	quinquefascitaus	895	0.0229258
QUE_NAC_01	quinquefascitaus	902	0.0152838
QUE_NAC_02	quinquefascitaus	887	0.0316594
QUE_NAC_03	quinquefascitaus	900	0.0174672
QUE_NAC_04	quinquefascitaus	893	0.0251092
QUE_SAM_01	quinquefascitaus	898	0.0196507
QUE_SAM_02	quinquefascitaus	904	0.0131004
QUE_SAM_03	quinquefascitaus	900	0.0174672
QUE_SAM_04	quinquefascitaus	909	0.00764192
TOR_EUR_01	torrentium	839	0.0840611
