# Supplementary material for: A gene-based capture assay for surveying patterns of genetic diversity and insecticide resistance in a worldwide group of invasive mosquitoes
Source: PLoS Negl Trop Dis. 2022 Aug 8;16(8):e0010689. doi: 10.1371/journal.pntd.0010689 (PMC9387926; doi:10.1371/journal.pntd.0010689)
Supplement: S5 Table — (XLSX) [file pntd.0010689.s005.xlsx]

## Sheet: Table_S5
Sample ID	Population	Observed Homozygosity (at 540 possible sites)	π
QUE_BRA_01	Brazil	523	0.0314815
QUE_BRA_02	Brazil	536	0.00740741
QUE_HAW_02	Hawaii	462	0.144444
QUE_HAW_01	Hawaii	495	0.0833333
QUE_HAW_03	Hawaii	523	0.0314815
QUE_HAW_04	Hawaii	469	0.131481
QUE_HAW_05	Hawaii	479	0.112963
QUE_HAW_06	Hawaii	479	0.112963
QUE_EAS_01	East Asia	463	0.142593
QUE_EAS_02	East Asia	471	0.127778
QUE_EAS_05	East Asia	428	0.207407
QUE_EAS_03	East Asia	462	0.144444
QUE_EAS_04	East Asia	470	0.12963
QUE_NIG_01	Nigeria	481	0.109259
QUE_NIG_02	Nigeria	503	0.0685185
QUE_SAM_01	Samoa	496	0.0814815
QUE_SAM_02	Samoa	491	0.0907407
QUE_SAM_03	Samoa	499	0.0759259
QUE_SAM_04	Samoa	522	0.0333333
QUE_NAC_03	North America & the Caribbean	506	0.062963
QUE_NAC_04	North America & the Caribbean	482	0.107407
QUE_NAC_01	North America & the Caribbean	510	0.0555556
QUE_NAC_02	North America & the Caribbean	476	0.118519
