# Supplementary material for: A gene-based capture assay for surveying patterns of genetic diversity and insecticide resistance in a worldwide group of invasive mosquitoes
Source: PLoS Negl Trop Dis. 2022 Aug 8;16(8):e0010689. doi: 10.1371/journal.pntd.0010689 (PMC9387926; doi:10.1371/journal.pntd.0010689)
Supplement: S6 Table — (XLSX) [file pntd.0010689.s006.xlsx]

## Sheet: Table_S6
						torrentium	molestus			pipiens				pallens		known hybrids			quinquefasciatus - Hawaii						quinquefasciatus - Samoa				quinquefasciatus - East Asia					quinquefasciatus - Nigeria		quinquefasciatus - North America				quinquefasciatus - Brazil
GENE_ID	GENE_NAME	AMINO_ACID_CHANGE	CHROM	POS	REF	TOR_EUR_01	MOL_EUR_01	MOL_NAC_01	MOL_NAC_02	PIP_EUR_01	PIP_EUR_02	PIP_NAC_01	PIP_NAC_02	PAL_EAS_01	PAL_EAS_02	HYB_NAC_01	HYB_NAC_02	HYB_NAC_03	QUE_HAW_01	QUE_HAW_03	QUE_HAW_04	QUE_HAW_05	QUE_HAW_06	QUE_HAW_02	QUE_SAM_01	QUE_SAM_02	QUE_SAM_03	QUE_SAM_04	QUE_EAS_01	QUE_EAS_02	QUE_EAS_03	QUE_EAS_04	QUE_EAS_05	QUE_NIG_01	QUE_NIG_02	QUE_NAC_01	QUE_NAC_02	QUE_NAC_03	QUE_NAC_04	QUE_BRA_01	QUE_BRA_02	REFERENCE
CPIJ002538	CYP6AG12: cytochrome P450 6AG12	H293L	supercont3.35	864866	A	A/A	A/A	A/A	A/A	A/A	A/A	A/A	A/A	A/A	A/A	A/A	A/A	A/A	A/A	A/A	A/A	A/A	A/A	A/A	A/A	A/A	A/A	A/A	A/A	A/A	A/A	A/A	A/A	A/A	A/A	A/A	A/A	A/A	A/T	A/A	A/A	1
CPIJ005956	CYP6BZ2: cytochrome P450 6BZ2	R213L, R213Q	supercont3.104	245887	G	./.	A/A	A/A	A/A	A/A	A/A	A/A	A/A	A/A	G/A	G/A	A/A	A/A	G/G	G/G	G/T	G/T	G/G	T/T	T/T	T/T	T/T	G/G	T/T	G/T	T/T	T/T	T/T	T/T	G/T	T/T	G/T	G/T	G/T	T/T	G/T	1
CPIJ006034	ACE-1: acetylcholinesterase	G247S	supercont3.106	33980	G	./.	G/G	./.	./.	G/G	G/G	G/G	G/G	G/G	G/G	G/G	./.	G/G	G/G	./.	G/G	G/G	G/G	G/G	./.	G/G	G/G	./.	A/A	G/G	G/G	G/G	G/G	G/G	G/G	A/A	G/G	./.	G/G	G/G	./.	2
CPIJ006034	ACE-1: acetylcholinesterase	T682A	supercont3.106	46973	A	./.	A/A	A/A	A/A	A/A	A/A	A/A	A/A	A/A	A/A	A/A	A/A	A/A	A/A	A/A	A/A	A/A	A/A	A/A	A/A	A/A	A/A	A/A	A/G	A/G	G/G	A/A	A/A	A/G	A/A	A/G	A/A	A/A	A/A	A/A	A/A	2
CPIJ008566	CYP6Z15: cytochrome P450 6Z15	E243A	supercont3.196	232328	A	./.	A/A	A/A	A/A	A/A	A/A	A/A	A/A	A/A	A/A	A/A	A/A	A/A	C/C	A/A	A/A	A/A	A/C	A/C	A/A	A/A	A/A	A/C	A/A	A/A	A/A	A/A	C/C	A/C	A/C	A/A	A/C	A/A	A/A	A/A	./.	1
CPIJ009085	CYP6AG13: cytochrome P450 6AG13	N211D	supercont3.228	585169	A	./.	./.	A/A	A/A	./.	./.	./.	./.	./.	./.	./.	G/G	./.	A/G	A/A	A/G	A/G	A/G	A/A	A/A	A/A	A/A	A/A	A/A	A/A	A/G	A/A	A/A	A/A	A/A	G/G	A/A	A/A	A/A	A/A	A/A	1
CPIJ014218	CYP9M10: cytochrome P450 9M10	F245I	supercont3.510	164957	A	./.	A/A	A/A	A/A	A/A	A/A	A/A	./.	A/A	A/A	A/T	A/A	A/A	A/A	A/A	A/A	A/A	A/A	A/A	A/A	A/A	A/A	./.	A/T	A/A	A/A	A/T	A/A	A/T	./.	T/T	A/T	./.	T/T	A/A	A/A	1
References
[1] Kothera L, Phan J, Ghallab E, Delorey M, Clark R, Savage HM. Using targeted next-generation sequencing to characterize genetic differences associated with insecticide resistance in Culex quinquefasciatus populations from the southern U.S. PLoS One. 2019; 14:e0218397.
[2] Zhao M, Dong Y, Ran X, Guo X, Xing D, Zhang Y, et al. Sodium channel point mutations associated with pyrethroid resistance in Chinese strains of Culex pipiens quinquefasciatus (Diptera: Culicidae). Parasites & Vectors. 2014; 7:369.
